# Supplementary material for: Astroglial Cell-to-Cell Interaction with Autoreactive Immune Cells in Experimental Autoimmune Encephalomyelitis Involves P2X7 Receptor, β3-Integrin, and Connexin-43
Source: Cells. 2023 Jul 5;12(13):1786. doi: 10.3390/cells12131786 (PMC10340259; doi:10.3390/cells12131786)
Supplement: Supplementary file 1 [file cells-12-01786-s001.zip]

Archive with 1 entries (1 files):
- cells-2370189-supplementary.pdf
